# Supplementary material for: Prevalence and Determinants of Depressive Symptoms among Young Adolescents in Malaysia: A Cross-Sectional Study
Source: Children (Basel). 2023 Jan 11;10(1):141. doi: 10.3390/children10010141 (PMC9856963; doi:10.3390/children10010141)
Supplement: Supplementary file 1 [file children-10-00141-s001.zip]

Archive with 1 entries (1 files):
- children-2102630-supplementary.pdf
